# Supplementary material for: Maternal Undernutrition Effect on Pregnancy-Associated Glycoprotein (PAG) Concentration in Sheep Carrying Single and Multiple Fetuses
Source: Animals (Basel). 2024 Nov 27;14(23):3427. doi: 10.3390/ani14233427 (PMC11639935; doi:10.3390/ani14233427)
Supplement: Supplementary file 1 [file animals-14-03427-s001.zip]

Archive with 1 entries (1 files):
- animals-3265182-supplementary.pdf
